# Supplementary material for: Effects of Vitamin D Supplementation on COVID-19 Related Outcomes: A Systematic Review and Meta-Analysis
Source: Nutrients. 2022 May 20;14(10):2134. doi: 10.3390/nu14102134 (PMC9147949; doi:10.3390/nu14102134)
Supplement: Supplementary file 1 [file nutrients-14-02134-s001.zip]

Archive with 1 entries (1 files):
- nutrients-1713929-supplementary.pdf
